# Supplementary material for: Rose without prickle: genomic insights linked to moisture adaptation
Source: Natl Sci Rev. 2021 May 22;8(12):nwab092. doi: 10.1093/nsr/nwab092 (PMC8694671; doi:10.1093/nsr/nwab092)
Supplement: nwab092_Supplemental_Files [file nwab092_supplemental_files.zip]

Archive with 3 entries (3 files):
- Methods and Materials.pdf
- SupplFigures.NSRrev1.pdf
- SupplTablesv3NSRrev1.pdf
